# Supplementary material for: MMP1 acts as a potential regulator of tumor progression and dedifferentiation in papillary thyroid cancer
Source: Front Oncol. 2022 Nov 21;12:1030590. doi: 10.3389/fonc.2022.1030590 (PMC9720150; doi:10.3389/fonc.2022.1030590)
Supplement: Supplementary file 2 [file Table_1.xlsx]

## Sheet: Sheet1
id	logFC	AveExpr	t	P.Value	adj.P.Val	B	Gene.Symbol
223623_at	-2.72734	9.34633	-6.48606	1.01644e-09	2.26376e-06	11.8291	C2orf40
210055_at	-2.48114	9.67084	-6.13522	6.27128e-09	2.97588e-06	10.1108	TSHR
204424_s_at	-2.44876	10.0857	-6.06633	8.90415e-09	3.6381e-06	9.78014	LMO3
219564_at	-2.37839	10.35	-5.84106	2.756e-08	6.43658e-06	8.71521	KCNJ16
219727_at	-2.36181	8.83997	-5.85991	2.50982e-08	6.17614e-06	8.80335	DUOX2
228715_at	-2.3578	8.65631	-5.59966	8.98661e-08	1.20873e-05	7.60285	ZCCHC12
228979_at	-2.27295	10.0988	-5.79444	3.47098e-08	7.29748e-06	8.49799	SFTA3
203673_at	-2.25794	12.0902	-5.35623	2.86757e-07	2.2499e-05	6.51288	TG
230560_at	-2.17286	8.42612	-6.0314	1.06264e-08	3.92727e-06	9.61339	STXBP6
204475_at	2.13316	6.18227	5.48128	1.58637e-07	1.66761e-05	7.06873	MMP1
231257_at	-2.11761	7.52009	-6.00545	1.21139e-08	4.03519e-06	9.48985	TCERG1L
229782_at	-2.08642	8.53258	-5.47536	1.6318e-07	1.68269e-05	7.04221	RMST
225996_at	-2.07616	8.19178	-5.67315	6.29139e-08	1.00176e-05	7.93821	LONRF2
230645_at	-2.03302	9.68809	-5.86256	2.47706e-08	6.1656e-06	8.81572	FRMD3
203413_at	-2.01666	9.66506	-6.05296	9.52814e-09	3.82096e-06	9.71626	NELL2
213228_at	-2.01456	9.59076	-5.33913	3.10721e-07	2.32825e-05	6.43757	PDE8B
207144_s_at	-2.01324	8.69412	-4.97316	1.66319e-06	6.42004e-05	4.8664	CITED1
209278_s_at	1.96786	6.47866	4.84871	2.88956e-06	9.59717e-05	4.35048	TFPI2
221796_at	-1.96094	9.85542	-5.30408	3.66106e-07	2.56444e-05	6.2837	NTRK2
229584_at	-1.9528	8.86387	-5.10737	9.07211e-07	4.4309e-05	5.43337	LRRK2
219529_at	-1.94709	9.30271	-6.4917	9.86693e-10	2.26376e-06	11.8572	CLIC3
227238_at	-1.92015	9.28116	-5.02768	1.30187e-06	5.54176e-05	5.09541	MUC15
226961_at	-1.91054	7.56253	-5.17298	6.71945e-07	3.67363e-05	5.71449	PRR15
207695_s_at	-1.88654	7.95082	-4.67762	6.07976e-06	0.000166655	3.65701	IGSF1
218002_s_at	-1.87968	9.11481	-3.77159	0.000226919	0.0023081	0.312597	CXCL14
238047_at	-1.87718	6.62214	-3.95854	0.000112574	0.00136189	0.955316	ARHGAP36
229177_at	-1.87504	9.31911	-4.77445	3.99965e-06	0.000121577	4.04721	C16orf89
229273_at	-1.8737	8.19567	-5.53384	1.23379e-07	1.45205e-05	7.30491	SALL1
205728_at	-1.85968	7.5913	-4.95817	1.77849e-06	6.76858e-05	4.80375	TENM1
222608_s_at	1.85958	6.47802	6.24562	3.55912e-09	2.7526e-06	10.6454	ANLN
202286_s_at	-1.84585	9.75882	-4.18454	4.66954e-05	0.000731156	1.76601	TACSTD2
212741_at	-1.78805	10.3312	-5.99951	1.24821e-08	4.03519e-06	9.46162	MAOA
201131_s_at	-1.74532	11.137	-4.98839	1.55347e-06	6.16126e-05	4.93019	CDH1
231070_at	-1.73859	8.72332	-4.365	2.25576e-05	0.000440473	2.43905	IYD
228821_at	-1.73776	8.48339	-5.0879	9.91241e-07	4.63614e-05	5.35046	ST6GAL2
227506_at	-1.73649	8.59793	-5.91029	1.95277e-08	5.49184e-06	9.03979	SLC16A9
206595_at	-1.7324	8.37129	-4.75342	4.3827e-06	0.000131816	3.96195	CST6
219836_at	-1.72845	9.14233	-6.03004	1.07e-08	3.92727e-06	9.60687	ZBED2
211024_s_at	-1.71123	9.2926	-5.15816	7.19258e-07	3.83634e-05	5.65075	NKX2-1
219476_at	-1.70357	6.91756	-5.50804	1.3961e-07	1.55039e-05	7.18877	C1orf116
239006_at	-1.69632	9.41145	-3.94266	0.000119595	0.00142769	0.899728	SLC26A7
227449_at	-1.67942	8.40894	-5.8341	2.85279e-08	6.43658e-06	8.6827	EPHA4
1557136_at	-1.67015	7.6519	-6.39924	1.60301e-09	2.26376e-06	11.3987	ATP13A4
219597_s_at	-1.66939	8.44106	-5.72679	4.8409e-08	8.73581e-06	8.18482	DUOX1
209990_s_at	-1.66633	8.24577	-4.87304	2.59574e-06	8.88383e-05	4.45058	GABBR2
206529_x_at	-1.65538	9.00093	-4.12396	5.93211e-05	0.000871506	1.54514	SLC26A4
222853_at	-1.6535	8.86289	-5.04812	1.18711e-06	5.23561e-05	5.18173	FLRT3
203820_s_at	1.64842	5.92158	5.8291	2.92425e-08	6.43658e-06	8.65939	IGF2BP3
204870_s_at	-1.64193	7.79348	-4.03627	8.35077e-05	0.0011237	1.23003	PCSK2
213285_at	-1.63854	9.60387	-5.73473	4.65595e-08	8.53905e-06	8.22149	TMEM30B
227088_at	-1.63575	9.10694	-6.00858	1.19239e-08	4.03519e-06	9.50475	PDE5A
213338_at	1.63247	6.86097	5.56605	1.05686e-07	1.3306e-05	7.4504	TMEM158
235278_at	-1.62909	8.26753	-5.02626	1.3102e-06	5.54176e-05	5.08945	MACROD2
214974_x_at	1.62846	5.20073	4.19353	4.50572e-05	0.00071272	1.79899	CXCL5
218469_at	1.61843	6.08785	4.41672	1.82388e-05	0.000376871	2.63605	GREM1
229290_at	-1.60498	7.78331	-4.4458	1.61722e-05	0.000344016	2.74761	DAPL1
206912_at	-1.59413	9.42215	-4.98567	1.57255e-06	6.19546e-05	4.91879	FOXE1
203764_at	1.5879	6.01204	6.26388	3.23904e-09	2.7526e-06	10.7344	DLGAP5
205542_at	1.58431	6.41182	5.52848	1.26592e-07	1.46399e-05	7.28075	STEAP1
206157_at	1.57722	5.85269	5.56924	1.04075e-07	1.31798e-05	7.46484	PTX3
208792_s_at	-1.57194	12.0827	-5.39285	2.41328e-07	2.09412e-05	6.67476	CLU
227803_at	-1.57145	8.81955	-5.39217	2.42099e-07	2.09412e-05	6.67177	ENPP5
225846_at	-1.56441	8.98392	-5.23513	5.04463e-07	3.12511e-05	5.98312	ESRP1
226612_at	-1.56353	8.03188	-5.5287	1.2646e-07	1.46399e-05	7.28173	UBE2QL1
219918_s_at	1.56219	6.09329	6.21398	4.18907e-09	2.84149e-06	10.4916	ASPM
1557122_s_at	-1.55418	7.31173	-4.74129	4.61952e-06	0.000136921	3.91289	GABRB2
226907_at	-1.55358	9.01298	-5.25605	4.57844e-07	2.95668e-05	6.07402	PPP1R14C
233591_at	-1.54807	6.0681	-3.62793	0.000382341	0.0033698	-0.163664	RP11-476D10.1
218186_at	-1.54793	8.57624	-5.4597	1.75811e-07	1.73945e-05	6.97218	RAB25
201839_s_at	-1.54144	11.4169	-4.83109	3.12233e-06	0.000102136	4.27818	EPCAM
212850_s_at	-1.54045	9.03604	-4.71673	5.13732e-06	0.000146483	3.8139	LRP4
225354_s_at	-1.53984	9.30971	-6.32866	2.3156e-09	2.60043e-06	11.0513	SH3BGRL2
216379_x_at	-1.52917	12.7239	-5.0043	1.4464e-06	5.93216e-05	4.99696	CD24
228033_at	1.52858	5.23056	5.77844	3.75581e-08	7.56839e-06	8.42373	E2F7
227769_at	-1.52609	8.48357	-5.62518	7.94256e-08	1.12973e-05	7.71899	GPR27
226863_at	-1.51263	7.91701	-5.58159	9.80607e-08	1.27922e-05	7.5208	FAM110C
206307_s_at	1.51217	4.89335	6.38739	1.7054e-09	2.26376e-06	11.3402	FOXD1
1554648_a_at	-1.51036	7.56057	-6.49292	9.80349e-10	2.26376e-06	11.8633	DUOXA1
227475_at	-1.51017	9.28055	-5.14346	7.69361e-07	3.93869e-05	5.58769	FOXQ1
201650_at	-1.50369	8.69862	-3.57959	0.000454182	0.00386456	-0.320409	KRT19
236489_at	-1.49606	5.96147	-5.42207	2.10192e-07	1.9369e-05	6.80445	GPR110
225911_at	-1.48736	10.5963	-5.49723	1.47012e-07	1.59977e-05	7.14023	NPNT
222958_s_at	1.48217	5.44142	6.68007	3.62874e-10	2.26376e-06	12.8029	DEPDC1
207447_s_at	-1.48215	6.63761	-6.04062	1.01426e-08	3.92212e-06	9.65732	MGAT4C
202870_s_at	1.48089	6.94374	6.37949	1.77714e-09	2.26376e-06	11.3013	CDC20
204033_at	1.48025	6.18376	6.43628	1.32041e-09	2.26376e-06	11.5819	TRIP13
223381_at	1.46922	5.28213	6.44643	1.25189e-09	2.26376e-06	11.6323	NUF2
215184_at	-1.46862	7.84612	-5.83711	2.81046e-08	6.43658e-06	8.69678	DAPK2
211597_s_at	-1.46659	11.0496	-6.09212	7.81123e-09	3.31671e-06	9.90366	HOPX
213900_at	-1.45178	8.01647	-5.75269	4.26305e-08	8.1373e-06	8.30447	FAM189A2
238584_at	-1.44519	7.99723	-5.33941	3.10307e-07	2.32825e-05	6.43882	IQCA1
203954_x_at	-1.44446	8.86256	-5.87339	2.3471e-08	5.91006e-06	8.86649	CLDN3
230493_at	-1.43293	9.52784	-4.39008	2.03529e-05	0.000409994	2.53436	SHISA2
204825_at	1.42636	7.30758	6.32164	2.40169e-09	2.60043e-06	11.0168	MELK
219148_at	1.42582	5.88808	5.66015	6.7023e-08	1.02388e-05	7.87869	PBK
219932_at	-1.42563	6.15938	-4.21644	4.11262e-05	0.000670119	1.88332	SLC27A6
203961_at	-1.41996	9.18509	-5.17314	6.71445e-07	3.67363e-05	5.71518	NEBL
227492_at	-1.41612	9.73698	-5.34544	3.01654e-07	2.31922e-05	6.46536	OCLN
219493_at	1.40717	5.89502	6.16684	5.33539e-09	2.9009e-06	10.2633	SHCBP1
218542_at	1.40506	6.15708	5.83668	2.81645e-08	6.43658e-06	8.69477	CEP55
205954_at	-1.40144	6.0686	-5.09213	9.72372e-07	4.59267e-05	5.36845	RXRG
223278_at	1.39442	6.38166	3.90762	0.000136593	0.0015686	0.777699	GJB2
215933_s_at	-1.39027	9.2794	-5.59409	9.23193e-08	1.22649e-05	7.57753	HHEX
208079_s_at	1.38092	6.83709	6.46413	1.14073e-09	2.26376e-06	11.7201	AURKA
209459_s_at	-1.37292	10.0488	-5.07725	1.04037e-06	4.81393e-05	5.30519	ABAT
203571_s_at	-1.37234	8.95317	-5.36929	2.69675e-07	2.17448e-05	6.57052	ADIRF
242354_at	-1.37037	8.65834	-5.82899	2.92586e-08	6.43658e-06	8.65888	RP11-532F12.5
227297_at	-1.36896	9.44003	-5.75738	4.16606e-08	8.07403e-06	8.32613	ITGA9
203407_at	-1.36541	8.80664	-5.58231	9.77214e-08	1.27922e-05	7.52406	PPL
212226_s_at	-1.36147	11.6452	-6.28299	2.93443e-09	2.7526e-06	10.8276	PPAP2B
220161_s_at	-1.35642	9.55361	-5.1695	6.82787e-07	3.68722e-05	5.69949	EPB41L4B
203240_at	-1.35471	9.77911	-4.67112	6.25189e-06	0.000170295	3.63102	FCGBP
204580_at	1.35382	6.0411	3.46293	0.000683334	0.00527732	-0.691305	MMP12
228377_at	-1.35369	8.24558	-5.02378	1.32498e-06	5.59307e-05	5.07896	KLHL14
204641_at	1.35224	5.6429	6.26721	3.18388e-09	2.7526e-06	10.7506	NEK2
209173_at	-1.34823	7.97619	-3.72486	0.000269329	0.00261304	0.155977	AGR2
205016_at	-1.34702	8.69433	-5.10688	9.09226e-07	4.4309e-05	5.4313	TGFA
219985_at	1.34584	4.94422	4.95015	1.8433e-06	6.95413e-05	4.7703	HS3ST3A1
218872_at	-1.34566	7.77313	-4.5494	1.04892e-05	0.000251822	3.14965	TESC
210052_s_at	1.34072	6.44084	6.2827	2.9388e-09	2.7526e-06	10.8262	TPX2
227055_at	-1.34011	7.69147	-5.29315	3.85258e-07	2.64011e-05	6.23588	METTL7B
230863_at	-1.339	7.91909	-4.13989	5.57182e-05	0.000832697	1.60294	LRP2
226930_at	-1.33615	8.9818	-4.63601	7.2652e-06	0.000190932	3.4912	FNDC1
215506_s_at	-1.33535	7.20984	-4.32491	2.65654e-05	0.000496782	2.28757	DIRAS3
222549_at	-1.32884	10.4582	-3.79821	0.000205675	0.00215552	0.402539	CLDN1
227450_at	-1.32879	7.53425	-4.94287	1.90421e-06	7.1135e-05	4.73993	ERP27
205700_at	-1.32592	7.29069	-3.89069	0.000145603	0.00164221	0.719079	HSD17B6
201890_at	1.3253	7.97766	5.56272	1.07394e-07	1.33156e-05	7.43533	RRM2
209810_at	-1.32165	8.24641	-3.01847	0.00295121	0.0160589	-2.00621	SFTPB
222073_at	-1.32093	6.94082	-4.61336	8.00115e-06	0.000206022	3.40142	COL4A3
203453_at	-1.31974	8.08242	-3.53749	0.00052692	0.00432542	-0.45545	SCNN1A
209714_s_at	1.3178	5.9556	5.95324	1.57509e-08	4.85326e-06	9.24235	CDKN3
209291_at	-1.31678	11.2265	-4.45656	1.54659e-05	0.00033458	2.78904	ID4
225687_at	1.31636	5.83827	6.1945	4.62993e-09	2.84149e-06	10.3972	FAM83D
202095_s_at	1.31432	6.62307	6.15624	5.63268e-09	2.9009e-06	10.2121	BIRC5
204709_s_at	1.31145	4.60778	6.1746	5.12741e-09	2.9009e-06	10.3008	KIF23
237058_x_at	-1.31101	7.03586	-5.35775	2.84713e-07	2.2499e-05	6.51959	SLC6A13
213317_at	-1.31036	6.99672	-5.00337	1.4524e-06	5.9455e-05	4.99309	CLIC5
212444_at	-1.30804	9.40007	-5.12455	8.38823e-07	4.23098e-05	5.50675	GPRC5A
218546_at	-1.30477	8.64269	-5.48024	1.59431e-07	1.66786e-05	7.06404	C1orf115
1557107_at	-1.30244	6.96039	-3.19709	0.00166902	0.0103693	-1.49675	SLC26A4-AS1
219263_at	-1.30232	10.0515	-5.18941	6.23039e-07	3.54118e-05	5.78528	RNF128
216191_s_at	-1.3016	5.92792	-3.76678	0.000230972	0.00233834	0.296406	TRDV3
225681_at	1.29981	9.67354	4.03575	8.36782e-05	0.0011248	1.22815	CTHRC1
219525_at	-1.2955	6.99719	-5.50156	1.44003e-07	1.58294e-05	7.15966	SLC47A1
202627_s_at	1.29253	7.86996	4.8092	3.43668e-06	0.000109443	4.18869	SERPINE1
229802_at	1.29069	5.53708	4.46699	1.48102e-05	0.00032461	2.82925	WISP1
203917_at	-1.28822	10.4411	-5.82025	3.05526e-08	6.53378e-06	8.61812	CXADR
224367_at	-1.28755	10.1484	-5.39064	2.43859e-07	2.09554e-05	6.66497	BEX2
209642_at	1.28659	5.44983	6.09237	7.80133e-09	3.31671e-06	9.90486	BUB1
225655_at	1.28543	6.73958	5.67583	6.2097e-08	9.96081e-06	7.9505	UHRF1
214433_s_at	-1.28392	8.98573	-5.28736	3.95793e-07	2.69525e-05	6.21057	SELENBP1
218662_s_at	1.28223	6.11912	6.49875	9.50678e-10	2.26376e-06	11.8924	NCAPG
232267_at	-1.2819	6.64042	-4.98574	1.57205e-06	6.19546e-05	4.91908	GPR133
226834_at	1.27995	6.06085	4.4558	1.55148e-05	0.000334967	2.78612	CLMP
223075_s_at	-1.27916	8.01604	-4.75835	4.28988e-06	0.000129564	3.9819	AIF1L
210342_s_at	-1.27731	8.6249	-2.83255	0.00520364	0.0246412	-2.5087	TPO
205499_at	1.27567	6.00981	5.15349	7.34792e-07	3.86982e-05	5.63074	SRPX2
224650_at	-1.27162	10.0437	-4.4828	1.38662e-05	0.0003102	2.89039	MAL2
213106_at	-1.26856	9.51403	-5.62009	8.14099e-08	1.12973e-05	7.69578	ATP8A1
229476_s_at	-1.26625	7.40013	-3.36612	0.000951748	0.00684303	-0.991058	THRSP
209031_at	-1.26509	10.3952	-5.41921	2.13055e-07	1.95451e-05	6.79174	CADM1
206858_s_at	1.26124	6.16183	5.76676	3.97823e-08	7.83169e-06	8.36956	HOXC6
205328_at	-1.26045	6.16582	-3.63313	0.000375288	0.00333068	-0.1467	CLDN10
202954_at	1.25821	7.36319	6.00776	1.19736e-08	4.03519e-06	9.50083	UBE2C
204793_at	-1.25732	7.99905	-5.32549	3.31224e-07	2.4232e-05	6.37762	GPRASP1
218755_at	1.25551	6.22431	6.0871	8.01309e-09	3.33699e-06	9.87959	KIF20A
204822_at	1.25502	5.76272	5.82784	2.94261e-08	6.43658e-06	8.6535	TTK
229963_at	-1.25088	8.76516	-5.11665	8.69608e-07	4.31912e-05	5.473	BEX5
227081_at	-1.24992	6.50474	-5.7114	5.21963e-08	9.1364e-06	8.11393	DNALI1
205259_at	-1.24987	7.92537	-5.01049	1.40666e-06	5.83412e-05	5.02302	NR3C2
203217_s_at	-1.24983	10.3739	-5.85641	2.55385e-08	6.21389e-06	8.78696	ST3GAL5
213943_at	1.2493	6.66705	5.07401	1.05576e-06	4.83387e-05	5.29145	TWIST1
219410_at	1.24709	7.915	4.838	3.02897e-06	9.98363e-05	4.30651	TMEM45A
214612_x_at	1.24316	4.11723	4.38362	2.09003e-05	0.00041714	2.50976	MAGEA6
207828_s_at	1.23426	7.09614	6.20321	4.42755e-09	2.84149e-06	10.4393	CENPF
227399_at	1.23107	6.15474	4.86668	2.66963e-06	9.03295e-05	4.42437	VGLL3
242093_at	-1.22812	6.87665	-3.88989	0.000146042	0.00164544	0.716321	SYTL5
219368_at	-1.22367	7.28144	-5.30373	3.66695e-07	2.56444e-05	6.28219	NAP1L2
214023_x_at	1.22002	4.32261	4.79384	3.67544e-06	0.000115006	4.12604	TUBB2B
212070_at	-1.21647	10.6492	-5.90598	1.99522e-08	5.53931e-06	9.01952	GPR56
240100_at	-1.21631	7.17849	-4.00162	9.54502e-05	0.00122379	1.10702	LOC100505920
209369_at	-1.21361	8.92373	-4.1299	5.79525e-05	0.000855461	1.56667	ANXA3
210096_at	-1.2136	6.80388	-3.99885	9.64719e-05	0.00123099	1.09723	CYP4B1
219181_at	-1.20971	9.49909	-4.45404	1.56287e-05	0.000336087	2.77932	LIPG
227341_at	-1.20908	8.3052	-5.30394	3.6633e-07	2.56444e-05	6.28313	BEND7
228069_at	1.20869	5.05587	6.18525	4.855e-09	2.84149e-06	10.3524	MTFR2
235471_at	-1.20734	8.00017	-5.24021	4.92736e-07	3.07498e-05	6.00517	VSTM4
208396_s_at	-1.20731	8.1772	-4.38249	2.09972e-05	0.000418302	2.50548	PDE1A
221898_at	1.20542	5.56319	5.18507	6.35602e-07	3.60313e-05	5.76658	PDPN
220595_at	-1.204	5.6824	-3.2477	0.00141388	0.00914775	-1.34774	PDZRN4
215446_s_at	1.19864	7.47917	4.11278	6.1984e-05	0.000899038	1.50465	LOX
226403_at	-1.19755	8.94628	-5.23226	5.11214e-07	3.14225e-05	5.97066	TMC4
204141_at	1.19749	8.90604	5.31089	3.54629e-07	2.55983e-05	6.31357	TUBB2A
233111_at	-1.19546	8.39063	-4.08842	6.81837e-05	0.000968844	1.41677	PTCSC1
223611_s_at	-1.19155	8.79472	-5.6834	5.98481e-08	9.8008e-06	7.98521	LNX1
206364_at	1.191	5.56408	6.49599	9.64625e-10	2.26376e-06	11.8786	KIF14
232336_at	-1.18852	6.47722	-6.18636	4.82744e-09	2.84149e-06	10.3577	ZSWIM5
218885_s_at	-1.18843	8.77206	-5.70887	5.28471e-08	9.1364e-06	8.10227	GALNT12
238697_at	-1.1872	7.27478	-3.96756	0.000108765	0.00133218	0.986952	LINC00086
226213_at	-1.18601	7.38312	-4.30189	2.91662e-05	0.000533441	2.20111	ERBB3
218355_at	1.18356	5.9001	6.20184	4.45864e-09	2.84149e-06	10.4327	KIF4A
218792_s_at	-1.18248	7.82043	-4.97631	1.63993e-06	6.36426e-05	4.87957	BSPRY
213601_at	-1.179	7.10326	-3.71935	0.0002748	0.00265009	0.137607	SLIT1
239229_at	-1.17824	7.49737	-2.99848	0.00314078	0.0168456	-2.0616	PHEX
209504_s_at	-1.176	6.8645	-4.95215	1.82698e-06	6.91666e-05	4.77862	PLEKHB1
226388_at	-1.17533	8.92564	-5.06085	1.12066e-06	5.01899e-05	5.23563	TCEA3
228347_at	1.1744	6.43707	4.80538	3.4946e-06	0.000110475	4.1731	SIX1
201291_s_at	1.17418	7.44055	5.02121	1.34042e-06	5.62535e-05	5.06812	TOP2A
202888_s_at	1.17341	6.21167	5.20097	5.90718e-07	3.43596e-05	5.83519	ANPEP
213482_at	-1.17136	6.39154	-5.46967	1.67662e-07	1.71448e-05	7.01676	DOCK3
223631_s_at	-1.16857	8.10384	-3.43082	0.000763304	0.00576846	-0.791545	C19orf33
235583_at	-1.16796	6.72115	-6.01367	1.16221e-08	4.03519e-06	9.52893	ILDR1
227889_at	-1.16589	9.53706	-6.62262	4.93123e-10	2.26376e-06	12.5129	LPCAT2
206513_at	1.16298	6.3376	4.38646	2.06583e-05	0.000413834	2.52056	AIM2
204124_at	-1.16238	8.70135	-3.26839	0.00132041	0.00869365	-1.28622	SLC34A2
202207_at	1.15835	7.84475	3.80411	0.000201228	0.00212025	0.422548	ARL4C
228564_at	1.15722	5.74351	5.92707	1.79569e-08	5.25481e-06	9.11882	LINC01116
212611_at	-1.15576	9.29298	-4.87233	2.60387e-06	8.89381e-05	4.44766	DTX4
203780_at	-1.1517	9.92893	-5.61622	8.29495e-08	1.12973e-05	7.67816	MPZL2
229641_at	1.1513	4.58052	5.70523	5.37967e-08	9.16223e-06	8.08551	CCBE1
205549_at	-1.14753	8.34067	-3.33002	0.00107501	0.00745226	-1.10098	PCP4
202236_s_at	1.14562	6.95206	5.70766	5.31603e-08	9.1364e-06	8.09671	SLC16A1
202705_at	1.14517	7.23308	5.9002	2.05362e-08	5.62925e-06	8.99234	CCNB2
203560_at	1.14396	7.64404	5.27557	4.18135e-07	2.81203e-05	6.15908	GGH
203362_s_at	1.1414	7.66143	5.58679	9.56296e-08	1.26272e-05	7.5444	MAD2L1
218009_s_at	1.14139	6.88401	5.69885	5.55006e-08	9.23929e-06	8.05617	PRC1
209016_s_at	-1.13884	10.3124	-3.79791	0.000205901	0.00215552	0.401533	KRT7
218865_at	-1.13868	7.96598	-5.06283	1.11063e-06	5.00014e-05	5.24404	2021-03-01
218261_at	-1.13816	7.96702	-5.69741	5.58923e-08	9.23929e-06	8.04955	AP1M2
219306_at	1.13775	5.07356	6.12945	6.45885e-09	2.97588e-06	10.083	KIF15
226777_at	1.13733	6.19852	3.84505	0.000172799	0.00187755	0.562057	ADAM12
235355_at	-1.13669	7.44262	-4.27172	3.29462e-05	0.000574899	2.08835	CSRNP3
218039_at	1.13351	7.80987	5.70914	5.27763e-08	9.1364e-06	8.10353	NUSAP1
206025_s_at	1.13308	7.08744	4.73132	4.82329e-06	0.000140766	3.87267	TNFAIP6
204105_s_at	-1.13201	8.66605	-5.17948	6.52168e-07	3.64927e-05	5.74247	NRCAM
203638_s_at	-1.12956	7.95482	-4.46067	1.52039e-05	0.000330562	2.8049	FGFR2
203029_s_at	-1.12954	7.61515	-5.5347	1.22873e-07	1.45205e-05	7.30877	PTPRN2
207165_at	1.12676	6.56608	5.33535	3.16266e-07	2.35641e-05	6.42098	HMMR
228494_at	-1.11986	7.94869	-4.28849	3.07911e-05	0.000554307	2.15094	PPP1R9A
203881_s_at	-1.11655	8.6984	-4.73915	4.66259e-06	0.000137747	3.90424	DMD
205891_at	1.11589	5.32151	5.47592	1.6275e-07	1.68269e-05	7.04469	ADORA2B
210078_s_at	-1.11432	8.3079	-3.14123	0.00199991	0.0118652	-1.65885	KCNAB1
225822_at	-1.11298	7.72378	-4.74444	4.55692e-06	0.000136446	3.92561	TMEM125
207076_s_at	-1.11229	9.94581	-5.25562	4.58759e-07	2.95668e-05	6.07215	ASS1
232424_at	-1.10889	6.50418	-4.60115	8.42759e-06	0.00021395	3.35312	PRDM16
226661_at	1.10687	4.96874	6.157	5.61082e-09	2.9009e-06	10.2158	CDCA2
211429_s_at	-1.10477	11.3533	-3.52825	0.000544293	0.00443775	-0.484915	SERPINA1
203895_at	-1.10309	7.95559	-3.89766	0.000141827	0.00160884	0.743189	PLCB4
203608_at	-1.10191	8.35263	-4.4198	1.80083e-05	0.000373177	2.64784	ALDH5A1
206884_s_at	-1.10142	6.84324	-3.26422	0.00133876	0.0087798	-1.29864	SCEL
226237_at	-1.10086	11.0839	-5.48345	1.57011e-07	1.66761e-05	7.07841	COL8A1
213428_s_at	1.10006	10.0735	5.36743	2.72042e-07	2.18188e-05	6.56232	COL6A1
204719_at	-1.09923	7.15077	-4.04668	8.02091e-05	0.00109281	1.26713	ABCA8
229930_at	-1.09818	8.90657	-4.00646	9.36889e-05	0.00120764	1.12416	LINC01315
203256_at	-1.09673	8.40134	-3.50581	0.000588747	0.0046962	-0.55619	CDH3
209590_at	-1.09654	7.99116	-4.7394	4.65751e-06	0.000137747	3.90526	BMP7
228232_s_at	-1.09575	6.77513	-5.5172	1.33623e-07	1.51498e-05	7.22995	VSIG2
210130_s_at	-1.09545	7.67283	-5.23528	5.04133e-07	3.12511e-05	5.98373	TM7SF2
206068_s_at	-1.09238	6.70618	-4.46409	1.49895e-05	0.000327547	2.81808	ACADL
203786_s_at	-1.09152	10.0465	-5.49964	1.4533e-07	1.58946e-05	7.15104	TPD52L1
224901_at	-1.09119	9.76674	-5.12349	8.42903e-07	4.23505e-05	5.5022	SCD5
228523_at	-1.09105	7.31276	-4.91855	2.12186e-06	7.63386e-05	4.63882	NANOS1
205100_at	1.0905	6.58656	5.42578	2.0653e-07	1.91949e-05	6.82095	GFPT2
214598_at	-1.08981	6.84796	-4.12331	5.94748e-05	0.000872579	1.54276	CLDN8
227174_at	-1.0886	8.21476	-3.12287	0.0021213	0.0124422	-1.71157	WDR72
201195_s_at	1.08798	6.98403	4.74773	4.49234e-06	0.000134926	3.93891	SLC7A5
231867_at	1.08782	5.64314	3.54108	0.000520315	0.00427606	-0.443989	TENM2
226311_at	1.08661	6.69888	4.52422	1.16606e-05	0.000272394	3.05128	ADAMTS2
209792_s_at	-1.0854	5.99909	-3.301	0.00118471	0.00801904	-1.18858	KLK10
228806_at	-1.08345	6.78556	-5.02644	1.30919e-06	5.54176e-05	5.09017	RORC
235141_at	-1.08193	9.81701	-5.06846	1.08265e-06	4.91505e-05	5.26791	MARVELD2
221539_at	1.08164	7.10113	6.28	2.98017e-09	2.7526e-06	10.813	EIF4EBP1
213358_at	1.08087	5.15175	6.03226	1.05807e-08	3.92727e-06	9.61745	MTCL1
238778_at	-1.07886	7.43667	-4.82487	3.20871e-06	0.000104331	4.25272	MPP7
201761_at	1.07843	8.96818	4.7774	3.9486e-06	0.000120617	4.05918	MTHFD2
225792_at	-1.07828	7.94916	-4.57868	9.26937e-06	0.000229929	3.26458	HOOK1
226936_at	1.07682	7.03575	5.7569	4.1759e-08	8.07403e-06	8.32391	CENPW
219440_at	-1.07608	7.01339	-5.57924	9.91764e-08	1.28603e-05	7.51016	RAI2
200953_s_at	-1.07537	10.8582	-6.11195	7.06156e-09	3.18579e-06	9.99884	CCND2
229910_at	-1.07403	8.79861	-5.28861	3.93493e-07	2.68804e-05	6.21604	SHE
231929_at	-1.07388	8.44661	-5.73314	4.69243e-08	8.53905e-06	8.21414	IKZF2
230509_at	-1.07265	8.19178	-5.01012	1.40903e-06	5.83412e-05	5.02144	SNX22
218677_at	-1.07148	8.46182	-4.00612	9.38109e-05	0.00120849	1.12296	S100A14
204777_s_at	-1.07049	8.32858	-3.99408	9.82552e-05	0.00124428	1.08038	MAL
225809_at	-1.06868	9.3664	-4.27821	3.20953e-05	0.00056783	2.11256	PARM1
213201_s_at	1.06433	5.10694	4.68461	5.89998e-06	0.0001638	3.68497	TNNT1
214857_at	-1.06415	7.74849	-5.14549	7.62224e-07	3.93869e-05	5.59641	RPARP-AS1
212012_at	1.06264	9.21945	5.68221	6.01943e-08	9.8008e-06	7.97978	PXDN
207761_s_at	-1.0618	11.7677	-5.12421	8.4014e-07	4.23098e-05	5.50528	METTL7A
203936_s_at	1.05992	8.85065	3.59061	0.000436758	0.00375168	-0.284817	MMP9
206102_at	1.05971	7.02568	5.55394	1.12023e-07	1.37055e-05	7.39566	GINS1
223168_at	-1.05859	10.2552	-4.95129	1.834e-06	6.9311e-05	4.77503	RHOU
205959_at	1.05722	5.06767	3.5643	0.000479423	0.00401932	-0.369596	MMP13
242033_at	-1.05696	6.38457	-5.23486	5.05098e-07	3.12511e-05	5.98194	RNF180
235048_at	-1.05692	7.7936	-4.94063	1.9233e-06	7.13168e-05	4.73061	FAM169A
213651_at	-1.05298	7.84631	-4.2884	3.08019e-05	0.000554307	2.15061	INPP5J
206067_s_at	1.05161	4.41248	5.73783	4.5858e-08	8.48765e-06	8.23578	WT1
213599_at	1.0504	5.17334	5.89548	2.1026e-08	5.66701e-06	8.97013	OIP5
223572_at	-1.05034	6.70019	-3.02529	0.00288896	0.0157979	-1.98723	HHATL
235334_at	-1.05017	7.40333	-4.66466	6.42734e-06	0.000173763	3.60525	ST6GALNAC3
226228_at	-1.04997	6.89987	-2.54398	0.0118938	0.0459195	-3.23114	AQP4
205668_at	-1.0492	9.07676	-5.23165	5.12678e-07	3.14225e-05	5.96798	LY75
229281_at	-1.04918	6.21762	-5.6186	8.20013e-08	1.12973e-05	7.68897	NPAS3
226769_at	1.04902	7.19692	3.98171	0.000103031	0.00128667	1.03674	FIBIN
221731_x_at	1.04666	9.62757	3.32731	0.00108483	0.00750784	-1.10918	VCAN
226803_at	-1.04588	8.28333	-4.91094	2.19482e-06	7.81725e-05	4.60724	CHMP4C
202998_s_at	1.04527	8.04038	5.30349	3.6711e-07	2.56444e-05	6.28113	LOXL2
219630_at	-1.04319	7.11727	-3.11779	0.0021561	0.0125782	-1.72612	PDZK1IP1
219411_at	-1.04113	6.88632	-5.78462	3.64315e-08	7.56839e-06	8.4524	ELMO3
211276_at	-1.0404	6.7862	-2.81346	0.00550727	0.0258027	-2.55866	TCEAL2
209765_at	1.04021	6.12339	5.19117	6.18019e-07	3.5219e-05	5.79286	ADAM19
213139_at	1.03964	8.20437	4.40117	1.94455e-05	0.000395702	2.57665	SNAI2
205139_s_at	-1.036	8.46429	-4.59703	8.57602e-06	0.000217135	3.33688	UST
216973_s_at	1.0353	5.38745	5.61849	8.20444e-08	1.12973e-05	7.68848	HOXB7
229866_at	-1.03433	7.73104	-4.6404	7.13045e-06	0.000188305	3.50862	STK32A
236331_at	-1.03306	6.09967	-5.16005	7.13026e-07	3.81249e-05	5.6589	CDKL2
202580_x_at	1.03212	5.5308	5.63253	7.66471e-08	1.12148e-05	7.75248	FOXM1
221729_at	1.03201	9.80978	4.53029	1.13671e-05	0.000267892	3.07496	COL5A2
204368_at	-1.02816	8.57608	-5.45867	1.76676e-07	1.73945e-05	6.96757	SLCO2A1
203632_s_at	-1.02607	8.74053	-5.50891	1.39029e-07	1.55039e-05	7.19269	GPRC5B
215440_s_at	-1.02591	9.88167	-6.25802	3.33852e-09	2.7526e-06	10.7058	BEX4
204584_at	1.02546	5.34391	3.64138	0.000364338	0.00326186	-0.119718	L1CAM
209071_s_at	-1.0244	11.223	-4.80084	3.56473e-06	0.000112528	4.15456	RGS5
229402_at	-1.02282	6.73168	-5.45201	1.82358e-07	1.77303e-05	6.93784	SAMD13
205046_at	1.02263	5.08822	5.88214	2.24705e-08	5.7247e-06	8.90753	CENPE
228877_at	-1.02232	7.16005	-5.03134	1.28055e-06	5.48032e-05	5.11086	RGL3
201348_at	-1.02178	12.2659	-4.52302	1.17192e-05	0.000273175	3.04662	GPX3
226482_s_at	-1.02092	10.6985	-5.34425	3.03341e-07	2.31922e-05	6.46013	TSTD1
238673_at	-1.02064	8.10845	-4.25809	3.48051e-05	0.000596286	2.03759	SAMD12
226829_at	-1.01965	7.72974	-5.57114	1.03127e-07	1.31798e-05	7.47344	AFAP1L2
202826_at	-1.0187	8.44254	-4.78359	3.84348e-06	0.000118385	4.08435	SPINT1
203755_at	1.01698	7.06974	5.62736	7.85936e-08	1.12973e-05	7.72889	BUB1B
208165_s_at	-1.01681	6.65701	-5.02716	1.30494e-06	5.54176e-05	5.09321	PRSS16
227361_at	1.01578	6.00435	4.27214	3.28915e-05	0.000574408	2.08989	HS3ST3B1
210809_s_at	1.01529	10.9104	3.40215	0.00084202	0.00620836	-0.88035	POSTN
229779_at	-1.01266	6.97009	-4.49667	1.30862e-05	0.000297045	2.94415	COL4A4
223681_s_at	-1.01242	8.04858	-4.7441	4.56348e-06	0.000136446	3.92427	INADL
225516_at	-1.01184	9.329	-4.02924	8.58101e-05	0.00114209	1.20499	SLC7A2
210119_at	-1.01102	9.93779	-4.40141	1.94263e-05	0.000395702	2.57756	KCNJ15
204437_s_at	-1.00972	6.91905	-3.67305	0.000325073	0.00299169	-0.0157467	FOLR1
227742_at	-1.00823	7.89416	-3.9245	0.000128136	0.00149422	0.836378	CLIC6
205364_at	-1.00788	7.75599	-5.29401	3.83719e-07	2.64011e-05	6.23963	ACOX2
226344_at	-1.00572	7.02258	-4.81654	3.32796e-06	0.000106293	4.21868	ZMAT1
203851_at	-1.00561	9.49887	-4.01132	9.19512e-05	0.00119448	1.14138	IGFBP6
212488_at	1.00523	8.3135	3.75081	0.000244936	0.00244207	0.242733	COL5A1
225664_at	1.00429	8.45459	3.87382	0.000155142	0.0017273	0.660874	COL12A1
219995_s_at	-1.00417	5.5468	-3.08011	0.00243093	0.0138023	-1.83332	ZNF750
208161_s_at	-1.00411	7.62401	-4.14017	5.5656e-05	0.000832342	1.60397	ABCC3
235165_at	-1.00263	7.64891	-4.993	1.52164e-06	6.10207e-05	4.94955	PARD6B
224918_x_at	-1.00012	11.5041	-4.9815	1.60223e-06	6.26287e-05	4.9013	MGST1
